# Supplementary material for: Platelet Recovery and Mortality in Septic Patients with Thrombocytopenia: A Propensity Score-Matched Analysis of the MIMIC-IV Database
Source: J Clin Med. 2026 Jan 21;15(2):884. doi: 10.3390/jcm15020884 (PMC12842087; doi:10.3390/jcm15020884)
Supplement: Supplementary file 1 [file jcm-15-00884-s001.zip]

Archive with 1 entries (1 files):
- jcm-4065131-supplementary.pdf
